# Supplementary material for: Population genomics of Nigerian goat breeds and neighbouring populations in the West Africa–Cameroon transboundary livestock corridor
Source: PLoS One. 2026 Jul 27;21(7):e0354294. doi: 10.1371/journal.pone.0354294 (PMC13405285; doi:10.1371/journal.pone.0354294)
Supplement: S1 Table — (XLSX) [file pone.0354294.s002.xlsx]

## Sheet: Table S1
S1 Table. Genome‑wide ancestry proportions (mean ± s.e.) for the five genetic clusters inferred at K = 5 in ADMIXTURE analysis of West African and reference goat populations
Breed	n	Cluster 1	Cluster 2	Cluster 3	Cluster 4	Cluster 5	Dominant mean percent	Dominant cluster
BF_DJA	12	75.7±3.6	6±0.6	16.7±3.3	0±0	1.6±0.1	75.7	Cluster1
BF_SHL	15	11.4±3.4	2.1±0.7	84.3±4	0.7±0.2	1.5±0.3	84.3	Cluster3
CM_WAD	34	1.4±0.4	89.7±3.6	7.7±3	1.1±0.4	0.1±0	89.7	Cluster2
ML_GUE	24	5.1±1.2	1±0.3	18.6±4.4	1.7±0.7	73.6±6.1	73.6	Cluster5
ML_MAU	14	3.9±1	1±0.2	89.2±1.7	2.5±0.3	3.3±0.4	89.2	Cluster3
ML_NAI	16	83.4±2.8	1.6±0.4	12.4±2.3	0.1±0	2.5±0.3	83.4	Cluster1
ML_TAR	19	9.6±1.5	2.3±0.3	84.4±1.4	1.4±0.2	2.3±0.3	84.4	Cluster3
NG_RSK	21	17.9±1.9	18.5±0.6	60±1.9	2.9±0.4	0.7±0.1	60	Cluster3
NG_SHL	21	6±1.8	15.6±0.6	71±1.8	6.9±0.7	0.5±0.1	71	Cluster3
NG_WAD	20	69.1±2.7	25.4±0.3	5.1±2.8	0.3±0.1	0.1±0	69.1	Cluster1
PK_KES	13	0±0	0.2±0.1	0.1±0.1	99.6±0.2	0.1±0.1	99.6	Cluster4
Breed codes: BF_DJA = Djallonké (Burkina Faso); BF_SHL = Sahel (Burkina Faso); CM_WAD = West African Dwarf (Cameroon); ML_GUE = Guérou (Mali); ML_MAU = Maure (Mali); ML_NAI = Naine (Mali); ML_TAR = Targui (Mali); NG_RSK = Red Sokoto (Nigeria); NG_SHL = Sahel (Nigeria); NG_WAD = West African Dwarf (Nigeria); PK_KES = Koh-e-Sulmani (Pakistan; out‑group)
