# Supplementary material for: Population genomics of Nigerian goat breeds and neighbouring populations in the West Africa–Cameroon transboundary livestock corridor
Source: PLoS One. 2026 Jul 27;21(7):e0354294. doi: 10.1371/journal.pone.0354294 (PMC13405285; doi:10.1371/journal.pone.0354294)
Supplement: S2 Table — (XLSX) [file pone.0354294.s003.xlsx]

## Sheet: Table S2 ALDER_Sensitivity
S2 Table. ALDER start-distance sensitivity (Nigerian targets vs West-African references)
Target	Reference	Start_cM	LD decay Z-score	Generations	Generations_SE	Years	Years_lo95	Years_hi95	Significant	n_sig_ref	Sensitivity_min	Sensitivity_max	Stability
NG_RSK	BF_DJA	0.3	0	2	Inf	7	0	Inf	no	0	NA	NA	none
NG_RSK	BF_DJA	0.4	0	56.91	Inf	211	0	Inf	no	0	NA	NA	none
NG_RSK	BF_DJA	0.5	0	63.68	Inf	236	0	Inf	no	0	NA	NA	none
NG_RSK	BF_DJA	0.6	0	2	Inf	7	0	Inf	no	0	NA	NA	none
NG_RSK	BF_DJA	0.7	0	2	Inf	7	0	Inf	no	0	NA	NA	none
NG_RSK	BF_SHL	0.5	1.06	87.79	82.65	325	0	924	no	0	NA	NA	none
NG_RSK	BF_SHL	0.6	0	79.05	Inf	292	0	Inf	no	0	NA	NA	none
NG_RSK	BF_SHL	0.7	0	71.3	Inf	264	0	Inf	no	0	NA	NA	none
NG_RSK	CM_WAD	0.4	2.02	146.32	72.32	541	17	1066	yes	2	539	541	consistent
NG_RSK	CM_WAD	0.5	2.07	145.81	70.46	539	29	1050	yes	2	539	541	consistent
NG_RSK	CM_WAD	0.6	1.71	173.63	101.75	642	0	1380	no	2	539	541	consistent
NG_RSK	CM_WAD	0.7	1.6	227.85	142.58	843	0	1877	no	2	539	541	consistent
NG_RSK	ML_GUE	0.3	2.06	85.29	41.49	316	15	616	yes	5	245	359	stable
NG_RSK	ML_GUE	0.4	2.52	66.25	26.31	245	54	436	yes	5	245	359	stable
NG_RSK	ML_GUE	0.5	2.66	68.56	25.76	254	67	440	yes	5	245	359	stable
NG_RSK	ML_GUE	0.6	3.2	84.57	26.45	313	121	505	yes	5	245	359	stable
NG_RSK	ML_GUE	0.7	2.84	97.02	34.21	359	111	607	yes	5	245	359	stable
NG_RSK	ML_MAU	0.4	2.33	126.37	54.33	468	74	862	yes	2	395	468	consistent
NG_RSK	ML_MAU	0.5	2.03	106.77	52.56	395	14	776	yes	2	395	468	consistent
NG_RSK	ML_MAU	0.6	1.58	91.75	58.07	339	0	761	no	2	395	468	consistent
NG_RSK	ML_MAU	0.7	1.14	80.24	70.12	297	0	805	no	2	395	468	consistent
NG_RSK	ML_NAI	0.3	0	201.71	Inf	746	0	Inf	no	2	730	816	consistent
NG_RSK	ML_NAI	0.4	0	143.51	Inf	531	0	Inf	no	2	730	816	consistent
NG_RSK	ML_NAI	0.5	2.66	197.2	74.19	730	192	1268	yes	2	730	816	consistent
NG_RSK	ML_NAI	0.6	2.69	220.56	81.98	816	222	1411	yes	2	730	816	consistent
NG_RSK	ML_NAI	0.7	0	455.22	Inf	1684	0	Inf	no	2	730	816	consistent
NG_RSK	ML_TAR	0.4	1.82	139.61	76.72	517	0	1073	no	1	1016	1016	fragile
NG_RSK	ML_TAR	0.5	1.69	147.64	87.24	546	0	1179	no	1	1016	1016	fragile
NG_RSK	ML_TAR	0.6	1.58	201.61	127.98	746	0	1674	no	1	1016	1016	fragile
NG_RSK	ML_TAR	0.7	2.02	274.59	135.94	1016	30	2002	yes	1	1016	1016	fragile
NG_SHL	BF_DJA	0.4	0.44	244.13	551.02	903	0	4899	no	0	NA	NA	none
NG_SHL	BF_DJA	0.5	1.61	15.31	9.51	57	0	126	no	0	NA	NA	none
NG_SHL	BF_DJA	0.6	1.64	15.01	9.13	56	0	122	no	0	NA	NA	none
NG_SHL	BF_DJA	0.7	1.84	14.06	7.64	52	0	107	no	0	NA	NA	none
NG_SHL	BF_SHL	0.4	2.39	7.1	2.97	26	5	48	yes	4	25	26	stable
NG_SHL	BF_SHL	0.5	2.34	6.72	2.87	25	4	46	yes	4	25	26	stable
NG_SHL	BF_SHL	0.6	2.28	6.64	2.91	25	3	46	yes	4	25	26	stable
NG_SHL	BF_SHL	0.7	2.32	6.83	2.95	25	4	47	yes	4	25	26	stable
NG_SHL	CM_WAD	0.6	1.54	91.54	59.62	339	0	771	no	0	NA	NA	none
NG_SHL	CM_WAD	0.7	1.14	122.96	108.11	455	0	1239	no	0	NA	NA	none
NG_SHL	ML_GUE	0.3	0	3.23	Inf	12	0	Inf	no	0	NA	NA	none
NG_SHL	ML_GUE	0.4	0	2.31	Inf	9	0	Inf	no	0	NA	NA	none
NG_SHL	ML_GUE	0.5	0	2	Inf	7	0	Inf	no	0	NA	NA	none
NG_SHL	ML_GUE	0.6	0	2	Inf	7	0	Inf	no	0	NA	NA	none
NG_SHL	ML_GUE	0.7	0	2	Inf	7	0	Inf	no	0	NA	NA	none
NG_SHL	ML_MAU	0.3	1.3	51.2	39.34	189	0	475	no	0	NA	NA	none
NG_SHL	ML_MAU	0.4	1.15	48.01	41.72	178	0	480	no	0	NA	NA	none
NG_SHL	ML_MAU	0.5	0.49	52.76	108.63	195	0	983	no	0	NA	NA	none
NG_SHL	ML_MAU	0.6	0.7	42.03	60.11	156	0	591	no	0	NA	NA	none
NG_SHL	ML_MAU	0.7	1.17	28.5	24.38	105	0	282	no	0	NA	NA	none
NG_SHL	ML_NAI	0.3	0	431.12	Inf	1595	0	Inf	no	3	38	40	stable
NG_SHL	ML_NAI	0.4	0	11.63	Inf	43	0	Inf	no	3	38	40	stable
NG_SHL	ML_NAI	0.5	5.19	10.81	2.08	40	25	55	yes	3	38	40	stable
NG_SHL	ML_NAI	0.6	5.16	10.54	2.04	39	24	54	yes	3	38	40	stable
NG_SHL	ML_NAI	0.7	5.2	10.37	2	38	24	53	yes	3	38	40	stable
NG_SHL	ML_TAR	0.4	0	500	Inf	1850	0	Inf	no	0	NA	NA	none
NG_SHL	ML_TAR	0.5	1.61	26.9	16.76	100	0	221	no	0	NA	NA	none
NG_SHL	ML_TAR	0.6	1.77	23.98	13.57	89	0	187	no	0	NA	NA	none
NG_SHL	ML_TAR	0.7	1.7	26.13	15.34	97	0	208	no	0	NA	NA	none
NG_WAD	BF_DJA	0.5	2.82	197.19	70.03	730	222	1237	yes	2	643	730	fragile
NG_WAD	BF_DJA	0.6	1.32	319.84	241.44	1183	0	2934	no	2	643	730	fragile
NG_WAD	BF_DJA	0.7	2.4	173.8	72.55	643	117	1169	yes	2	643	730	fragile
NG_WAD	BF_SHL	0.3	2.27	112.41	49.46	416	57	775	yes	5	207	416	consistent
NG_WAD	BF_SHL	0.4	2.21	85.39	38.65	316	36	596	yes	5	207	416	consistent
NG_WAD	BF_SHL	0.5	2.2	75.44	34.28	279	31	528	yes	5	207	416	consistent
NG_WAD	BF_SHL	0.6	2.26	58.51	25.95	216	28	405	yes	5	207	416	consistent
NG_WAD	BF_SHL	0.7	2.3	55.99	24.35	207	31	384	yes	5	207	416	consistent
NG_WAD	CM_WAD	0.4	2	66.07	33.05	244	5	484	yes	4	152	244	stable
NG_WAD	CM_WAD	0.5	2.2	55.86	25.37	207	23	391	yes	4	152	244	stable
NG_WAD	CM_WAD	0.6	2.46	44.34	18.03	164	33	295	yes	4	152	244	stable
NG_WAD	CM_WAD	0.7	2.32	41.04	17.69	152	24	280	yes	4	152	244	stable
NG_WAD	ML_GUE	0.3	1.96	120.06	61.13	444	1	888	no	1	327	327	fragile
NG_WAD	ML_GUE	0.4	2.22	88.49	39.9	327	38	617	yes	1	327	327	fragile
NG_WAD	ML_GUE	0.5	1.95	81.52	41.9	302	0	605	no	1	327	327	fragile
NG_WAD	ML_GUE	0.6	1.62	86.76	53.69	321	0	710	no	1	327	327	fragile
NG_WAD	ML_GUE	0.7	1.83	71.18	38.85	263	0	545	no	1	327	327	fragile
NG_WAD	ML_MAU	0.3	2.19	127.49	58.23	472	49	894	yes	2	304	472	consistent
NG_WAD	ML_MAU	0.4	2	82.09	40.99	304	6	601	yes	2	304	472	consistent
NG_WAD	ML_MAU	0.5	1.77	68.85	38.8	255	0	536	no	2	304	472	consistent
NG_WAD	ML_MAU	0.6	1.81	52.91	29.27	196	0	408	no	2	304	472	consistent
NG_WAD	ML_MAU	0.7	1.7	51.56	30.28	191	0	410	no	2	304	472	consistent
NG_WAD	ML_NAI	0.3	3.3	121.8	36.9	451	183	718	yes	1	451	451	fragile
NG_WAD	ML_NAI	0.4	1.79	78.11	43.75	289	0	606	no	1	451	451	fragile
NG_WAD	ML_NAI	0.5	1.47	74.48	50.82	276	0	644	no	1	451	451	fragile
NG_WAD	ML_NAI	0.6	1.04	72.51	69.48	268	0	772	no	1	451	451	fragile
NG_WAD	ML_NAI	0.7	1.06	50.96	48.16	189	0	538	no	1	451	451	fragile
NG_WAD	ML_TAR	0.3	2.68	95.18	35.54	352	94	610	yes	5	177	352	consistent
NG_WAD	ML_TAR	0.4	3.35	66.88	19.94	247	103	392	yes	5	177	352	consistent
NG_WAD	ML_TAR	0.5	3.73	58.28	15.61	216	102	329	yes	5	177	352	consistent
NG_WAD	ML_TAR	0.6	4.11	48.68	11.85	180	94	266	yes	5	177	352	consistent
NG_WAD	ML_TAR	0.7	4.47	47.76	10.68	177	99	254	yes	5	177	352	consistent
Nigerian breeds include Red Sokoto (NG_RSK), Sahel (NG_SHL), and West African Dwarf (NG_WAD); neighboring breeds include Djallonké (BF_DJA), Sahel (BF_SHL) from Burkina Faso, West African Dwarf (CM_WAD) from Cameroon, and Maure (ML_MAU), Naine (ML_NAI), Guera (ML_GUE), and Targui (ML_TAR) from Mali. Target / Reference – Admixed Nigerian breed / reference breed. Start_cM (d) – Minimum genetic dist…
