# Supplementary material for: Population genomics of Nigerian goat breeds and neighbouring populations in the West Africa–Cameroon transboundary livestock corridor
Source: PLoS One. 2026 Jul 27;21(7):e0354294. doi: 10.1371/journal.pone.0354294 (PMC13405285; doi:10.1371/journal.pone.0354294)
Supplement: S3 Table — (XLSX) [file pone.0354294.s004.xlsx]

## Sheet: Table S3
S3 Table. DCMS-significant windows across Nigerian and neighbouring West-African goat breeds
BREED	CHR	START	END	XPEHH	iHS	H12	nSL	ZHp	DCMS_scores	DCMS_pvalues	DCMS_qvalues
BF_DJA	2	118500001	119000000	-0.1728	1.66428	0.736111	-1.41776	-4.39175	62.6776	9.8e-06	0.0258896
BF_SHL	3	108500001	109000000	2.8354	1.51367	0.290667	-1.41742	-2.59818	46.8269	3.01e-05	0.0157827
BF_SHL	5	34500001	35000000	3.47587	2.67056	0.552	1.96404	-1.65279	63.1184	3.42e-08	4.48e-05
BF_SHL	5	36000001	36500000	6.29216	2.26838	0.732222	-2.11822	-7.31794	75.9966	4.32e-11	1.13e-07
BF_SHL	5	37000001	37500000	5.06961	2.11605	0.606222	-0.730303	-3.21474	48.6777	1.53e-05	0.013357
BF_SHL	6	58500001	59000000	2.09083	1.57853	0.209697	-1.49318	-0.904393	41.402	0.000191602	0.0456708
BF_SHL	6	63500001	64000000	1.64358	1.51779	0.377778	-1.40145	-2.6254	46.1046	3.9e-05	0.0170248
BF_SHL	10	59500001	60000000	1.75583	1.95566	0.354815	-0.906595	-2.81656	41.5843	0.000180639	0.0456708
BF_SHL	11	68500001	69000000	1.04883	1.4352	0.379145	-1.24698	-4.42316	43.0815	0.000110377	0.0382205
BF_SHL	11	93000001	93500000	-1.65932	2.02904	0.448889	-2.02224	-3.00511	47.1071	2.72e-05	0.0157827
BF_SHL	12	34500001	35000000	1.11	1.13725	0.641778	-1.09082	-4.55883	42.9166	0.000116615	0.0382205
BF_SHL	24	21000001	21500000	-0.208998	1.95399	0.264	1.97857	1.00251	42.0312	0.000156185	0.0455018
CM_WAD	1	109500001	110000000	1.21851	1.67537	0.155882	-1.47933	-3.06886	34.7659	4.42e-05	0.0218606
CM_WAD	2	109500001	110000000	0.959958	1.90211	0.284209	-1.20184	-3.24409	36.0784	2.38e-05	0.0191747
CM_WAD	4	39000001	39500000	1.51401	2.08373	0.155395	-1.30309	-0.154106	32.4187	0.000127024	0.0418918
CM_WAD	6	57000001	57500000	0.537957	1.52102	0.31955	-1.04566	-4.50083	32.2719	0.000135408	0.0418918
CM_WAD	9	28500001	29000000	-0.352098	1.83081	0.133506	1.93399	-1.16906	33.3624	8.37e-05	0.0345345
CM_WAD	12	35500001	36000000	0.527665	2.23212	0.387889	-1.62554	0.760374	40.2693	2.87e-06	0.00676174
CM_WAD	12	36500001	37000000	1.96779	1.73522	0.507707	-1.438	-1.38646	39.0346	5.46e-06	0.00676174
CM_WAD	20	47000001	47500000	4.01347	1.27629	0.241176	-1.26746	-2.4778	35.5219	3.1e-05	0.0191747
ML_GUE	7	59000001	59500000	1.73013	1.40135	0.648359	-1.4188	-2.98489	50.8567	1.14e-05	0.0123377
ML_GUE	8	72000001	72500000	2.19415	1.25494	0.856481	-1.46102	-3.17298	59.8371	3.2e-07	0.000693713
ML_MAU	6	57000001	57500000	3.39067	1.48012	0.497959	-1.19525	-5.48181	66.8186	1.3e-06	0.00304131
ML_MAU	11	20000001	20500000	0.913868	2.78617	0.322449	-2.00932	-0.12502	65.0775	2.34e-06	0.00304131
ML_MAU	11	21500001	22000000	2.35016	2.51046	0.432282	-1.57891	0.093952	62.6874	5.14e-06	0.00445263
ML_MAU	11	68500001	69000000	-0.363083	1.72044	0.310047	-1.80723	-2.41351	55.5941	4.53e-05	0.0235547
ML_MAU	21	24000001	24500000	0.0149082	2.00605	0.266234	1.64433	0.093952	57.1922	2.83e-05	0.0184056
ML_NAI	2	118500001	119000000	1.81111	1.29586	0.804688	-0.712312	-5.81571	35.4462	7.56e-05	0.0375695
ML_NAI	6	57000001	57500000	0.871055	1.00785	0.267969	-1.71707	-5.20371	35.8863	6.26e-05	0.0375695
ML_NAI	6	67000001	67500000	1.24648	1.732	0.5125	1.65879	0.0439259	35.75	6.64e-05	0.0375695
ML_NAI	13	7500001	8000000	1.54011	2.74963	0.300781	1.88451	1.36225	36.0459	5.84e-05	0.0375695
ML_NAI	20	16500001	17000000	2.12311	2.20995	0.444111	1.4143	-1.646	38.1252	2.31e-05	0.0375695
ML_TAR	1	13000001	13500000	1.92273	1.95171	0.361176	-1.95166	-4.53469	68.5712	2.21e-08	5.57e-05
ML_TAR	3	30000001	30500000	1.2941	2.69992	0.198892	1.76704	0.198102	46.02	0.000115199	0.0483836
ML_TAR	7	87000001	87500000	1.17127	3.72285	0.212065	2.5299	-5.31113	66.2009	6.28e-08	7.92e-05
ML_TAR	11	93000001	93500000	0.163434	1.49485	0.348107	-1.44914	-3.99259	49.7262	3.48e-05	0.0176007
ML_TAR	12	34500001	35000000	-0.540833	1.28402	0.65097	-1.44233	-5.96339	52.2033	1.5e-05	0.0125743
ML_TAR	12	35500001	36000000	-0.727155	2.34436	0.440443	-1.71576	1.29738	49.72	3.49e-05	0.0176007
NG_RSK	4	91000001	91500000	2.56592	2.11476	0.189116	-1.74163	0.162186	44.7303	1.59e-05	0.0134582
NG_RSK	10	59500001	60000000	0.820279	1.70385	0.458806	-1.98046	-4.09626	51.3824	8.98e-07	0.00114175
NG_RSK	12	35500001	36000000	2.49467	2.69274	0.494785	-2.20125	-1.06157	62.4054	3.45e-09	8.76e-06
NG_SHL	5	68000001	68500000	-0.987186	1.70198	0.247578	1.19781	-2.10529	45.5874	4.6e-05	0.0172661
NG_SHL	7	87000001	87500000	1.47909	1.44514	0.249685	-2.03562	-8.14184	55.4594	1.01e-06	0.000792451
NG_SHL	10	59500001	60000000	2.55547	1.9598	0.342026	-1.99674	-4.31739	59.0175	2.15e-07	0.000282433
NG_SHL	10	60000001	60500000	4.96327	2.07653	0.38458	-1.93659	-3.53796	62.8031	3.77e-08	9.91e-05
NG_SHL	10	60500001	61000000	3.37335	1.52418	0.281633	-0.97128	-3.62131	43.3806	9.86e-05	0.0323637
NG_SHL	11	53000001	53500000	3.7058	1.84414	0.278499	-1.75568	-4.16573	55.0296	1.21e-06	0.000792451
NG_SHL	11	93000001	93500000	-1.05552	2.44509	0.205341	-2.40092	-2.97123	53.2196	2.55e-06	0.00133685
NG_SHL	12	34500001	35000000	-0.314708	1.5078	0.406349	-1.51538	-8.32486	46.2527	3.64e-05	0.0159048
NG_WAD	2	118500001	119000000	1.97272	3.02141	0.652778	2.83176	-6.13318	57.9116	6.42e-10	1.66e-06
NG_WAD	10	60000001	60500000	0.558491	1.43893	0.4355	-1.63865	-0.731549	38.2099	2.97e-05	0.0240873
NG_WAD	12	35500001	36000000	3.63335	1.75016	0.799	-1.34674	-2.74974	45.7892	7.72e-07	0.00100026
NG_WAD	20	26000001	26500000	1.3494	2.12217	0.185	-1.6035	-1.55785	37.6982	3.72e-05	0.0240873
