# Supplementary material for: Population genomics of Nigerian goat breeds and neighbouring populations in the West Africa–Cameroon transboundary livestock corridor
Source: PLoS One. 2026 Jul 27;21(7):e0354294. doi: 10.1371/journal.pone.0354294 (PMC13405285; doi:10.1371/journal.pone.0354294)
Supplement: S4 Table — (XLSX) [file pone.0354294.s005.xlsx]

## Sheet: Table S4
S4 Table. List of candidate genes identified in selection signature regions across Nigerian and neighboring West African goat breeds
Breed	Chromosome	Start Position (bp)	End Position (bp)	Ensembl Gene ID	Gene Symbol	Description
Genes with symbols
BF_DJA	2	118500001	119000000	ENSCHIG00000018999	SESTD1	SEC14 and spectrin domain containing 1 [Source:UniProtKB Gene Name;Acc:A0A452F7E8]
BF_DJA	2	118500001	119000000	ENSCHIG00000024559	ZNF385B	zinc finger protein 385B [Source:UniProtKB Gene Name;Acc:A0A452FYI9]
BF_SHL	3	108500001	109000000	ENSCHIG00000003404	OR10R2	olfactory receptor family 10 subfamily R member 2 [Source:UniProtKB Gene Name;Acc:A0A452DPE9]
BF_SHL	3	108500001	109000000	ENSCHIG00000012237	OR10Z1	olfactory receptor family 10 subfamily Z member 1 [Source:UniProtKB Gene Name;Acc:A0A452EBE8]
BF_SHL	3	108500001	109000000	ENSCHIG00000008686	OR6K2	olfactory receptor family 6 subfamily K member 2 [Source:UniProtKB Gene Name;Acc:A0A452DXV6]
BF_SHL	3	108500001	109000000	ENSCHIG00000019277	OR6K3	olfactory receptor family 6 subfamily K member 3 [Source:HGNC Symbol;Acc:HGNC:15030]
BF_SHL	3	108500001	109000000	ENSCHIG00000014750	OR6K6	olfactory receptor family 6 subfamily K member 6 [Source:UniProtKB Gene Name;Acc:A0A452EM58]
BF_SHL	3	108500001	109000000	ENSCHIG00000008383	OR6N1	olfactory receptor family 6 subfamily N member 1 [Source:UniProtKB Gene Name;Acc:A0A452DWV6]
BF_SHL	3	108500001	109000000	ENSCHIG00000005020	OR6P1	olfactory receptor family 6 subfamily P member 1 [Source:UniProtKB Gene Name;Acc:A0A452DR53]
BF_SHL	3	108500001	109000000	ENSCHIG00000011339	SPTA1	spectrin alpha, erythrocytic 1 [Source:UniProtKB Gene Name;Acc:A0A452E893]
BF_SHL	5	34500001	35000000	ENSCHIG00000000850	ANO6	anoctamin 6 [Source:UniProtKB Gene Name;Acc:A0A452DMJ2]
BF_SHL	5	34500001	35000000	ENSCHIG00000022598	DBX2	developing brain homeobox 2 [Source:UniProtKB Gene Name;Acc:A0A452FPA1]
BF_SHL	5	34500001	35000000	ENSCHIG00000002429	U6	U6 spliceosomal RNA [Source:RFAM;Acc:RF00026]
BF_SHL	5	36000001	36500000	ENSCHIG00000027074	ADAMTS20	ADAM metallopeptidase with thrombospondin type 1 motif 20 [Source:UniProtKB Gene Name;Acc:A0A452GAL8]
BF_SHL	5	36000001	36500000	ENSCHIG00000017984	IRAK4	interleukin 1 receptor associated kinase 4 [Source:UniProtKB Gene Name;Acc:A0A452F398]
BF_SHL	5	36000001	36500000	ENSCHIG00000011359	PUS7L	pseudouridine synthase 7 like [Source:UniProtKB Gene Name;Acc:A0A452E7Y1]
BF_SHL	5	36000001	36500000	ENSCHIG00000007627	TMEM117	transmembrane protein 117 [Source:UniProtKB Gene Name;Acc:A0A452DUU5]
BF_SHL	5	36000001	36500000	ENSCHIG00000023302	TWF1	twinfilin actin binding protein 1 [Source:UniProtKB Gene Name;Acc:A0A452FT74]
BF_SHL	5	37000001	37500000	ENSCHIG00000006353	SNORA62	Small nucleolar RNA SNORA62/SNORA6 family [Source:RFAM;Acc:RF00091]
BF_SHL	6	58500001	59000000	ENSCHIG00000022521	FAM114A1	family with sequence similarity 114 member A1 [Source:UniProtKB Gene Name;Acc:A0A452FNV6]
BF_SHL	6	58500001	59000000	ENSCHIG00000023066	KLF3	KLF transcription factor 3 [Source:UniProtKB Gene Name;Acc:A0A166NG57]
BF_SHL	6	58500001	59000000	ENSCHIG00000012341	KLHL5	kelch like family member 5 [Source:UniProtKB Gene Name;Acc:A0A452EC26]
BF_SHL	6	58500001	59000000	ENSCHIG00000010004	TLR10	toll-like receptor 10 [Source:NCBI gene (formerly Entrezgene);Acc:100860933]
BF_SHL	6	58500001	59000000	ENSCHIG00000022377	TLR6	toll like receptor 6 [Source:UniProtKB Gene Name;Acc:A0A452FN74]
BF_SHL	6	58500001	59000000	ENSCHIG00000012783	TMEM156	transmembrane protein 156 [Source:UniProtKB Gene Name;Acc:A0A452EDD5]
BF_SHL	6	58500001	59000000	ENSCHIG00000013702	WDR19	WD repeat domain 19 [Source:UniProtKB Gene Name;Acc:A0A452EI70]
BF_SHL	6	63500001	64000000	ENSCHIG00000022756	GNPDA2	glucosamine-6-phosphate deaminase 2 [Source:UniProtKB Gene Name;Acc:A0A452FQA4]
BF_SHL	6	63500001	64000000	ENSCHIG00000010231	GUF1	GTP binding elongation factor GUF1 [Source:UniProtKB Gene Name;Acc:A0A452E339]
BF_SHL	6	63500001	64000000	ENSCHIG00000025477	KCTD8	potassium channel tetramerization domain containing 8 [Source:UniProtKB Gene Name;Acc:A0A452G314]
BF_SHL	6	63500001	64000000	ENSCHIG00000017840	YIPF7	Yip1 domain family member 7 [Source:UniProtKB Gene Name;Acc:A0A452F246]
BF_SHL	10	59500001	60000000	ENSCHIG00000026021	ATL1	atlastin GTPase 1 [Source:UniProtKB Gene Name;Acc:A0A452G5J9]
BF_SHL	10	59500001	60000000	ENSCHIG00000008627	CDKL1	cyclin dependent kinase like 1 [Source:UniProtKB Gene Name;Acc:A0A452DXG6]
BF_SHL	10	59500001	60000000	ENSCHIG00000023027	DMAC2L	distal membrane arm assembly component 2 like [Source:UniProtKB Gene Name;Acc:A0A452FRE6]
BF_SHL	10	59500001	60000000	ENSCHIG00000021620	L2HGDH	L-2-hydroxyglutarate dehydrogenase [Source:UniProtKB Gene Name;Acc:A0A452FJZ6]
BF_SHL	10	59500001	60000000	ENSCHIG00000017130	MAP4K5	mitogen-activated protein kinase kinase kinase kinase 5 [Source:UniProtKB Gene Name;Acc:A0A452EYV4]
BF_SHL	10	59500001	60000000	ENSCHIG00000012803	SAV1	salvador family WW domain containing protein 1 [Source:UniProtKB Gene Name;Acc:A0A452EEE0]
BF_SHL	10	59500001	60000000	ENSCHIG00000025588	SOS2	SOS Ras/Rho guanine nucleotide exchange factor 2 [Source:UniProtKB Gene Name;Acc:A0A452G3J8]
BF_SHL	10	59500001	60000000	ENSCHIG00000008441	U1	U1 spliceosomal RNA [Source:RFAM;Acc:RF00003]
BF_SHL	10	59500001	60000000	ENSCHIG00000012137	VCPKMT	valosin containing protein lysine methyltransferase [Source:UniProtKB Gene Name;Acc:A0A452EAI9]
BF_SHL	11	68500001	69000000	ENSCHIG00000011967	GALNT14	polypeptide N-acetylgalactosaminyltransferase 14 [Source:UniProtKB Gene Name;Acc:A0A452E9X0]
BF_SHL	11	68500001	69000000	ENSCHIG00000022812	LCLAT1	lysocardiolipin acyltransferase 1 [Source:UniProtKB Gene Name;Acc:A0A452FQN5]
BF_SHL	11	93000001	93500000	ENSCHIG00000016429	OR1J1	olfactory receptor family 1 subfamily J member 1 [Source:UniProtKB Gene Name;Acc:A0A452EVB8]
BF_SHL	11	93000001	93500000	ENSCHIG00000011410	OR1J2	olfactory receptor family 1 subfamily J member 2 [Source:UniProtKB Gene Name;Acc:A0A452E806]
BF_SHL	11	93000001	93500000	ENSCHIG00000013814	OR1L1	olfactory receptor family 1 subfamily L member 1 [Source:UniProtKB Gene Name;Acc:A0A452EIQ8]
BF_SHL	11	93000001	93500000	ENSCHIG00000012780	OR1Q1	olfactory receptor family 1 subfamily Q member 1 [Source:UniProtKB Gene Name;Acc:A0A452EDP5]
BF_SHL	11	93000001	93500000	ENSCHIG00000003066	OR5C1	olfactory receptor family 5 subfamily C member 1 [Source:UniProtKB Gene Name;Acc:A0A452DNZ1]
BF_SHL	24	21000001	21500000	ENSCHIG00000000711	5S_rRNA	5S ribosomal RNA [Source:RFAM;Acc:RF00001]
BF_SHL	24	21000001	21500000	ENSCHIG00000024046	C18orf21	chromosome 18 open reading frame 21 [Source:HGNC Symbol;Acc:HGNC:28802]
BF_SHL	24	21000001	21500000	ENSCHIG00000016582	ELP2	elongator acetyltransferase complex subunit 2 [Source:UniProtKB Gene Name;Acc:A0A452EW80]
BF_SHL	24	21000001	21500000	ENSCHIG00000022172	FHOD3	formin homology 2 domain containing 3 [Source:UniProtKB Gene Name;Acc:A0A452FMJ5]
BF_SHL	24	21000001	21500000	ENSCHIG00000001958	MOCOS	molybdenum cofactor sulfurase [Source:UniProtKB Gene Name;Acc:A0A452DN35]
BF_SHL	24	21000001	21500000	ENSCHIG00000018996	RPRD1A	regulation of nuclear pre-mRNA domain containing 1A [Source:UniProtKB Gene Name;Acc:A0A452F794]
BF_SHL	24	21000001	21500000	ENSCHIG00000008680	SLC39A6	solute carrier family 39 member 6 [Source:UniProtKB Gene Name;Acc:A0A452DXN5]
BF_SHL	24	21000001	21500000	ENSCHIG00000004115	U6	U6 spliceosomal RNA [Source:RFAM;Acc:RF00026]
CM_WAD	1	109500001	110000000	ENSCHIG00000012523	PTX3	pentraxin 3 [Source:UniProtKB Gene Name;Acc:A0A452EC85]
CM_WAD	1	109500001	110000000	ENSCHIG00000003289	U6	U6 spliceosomal RNA [Source:RFAM;Acc:RF00026]
CM_WAD	1	109500001	110000000	ENSCHIG00000003811	U6	U6 spliceosomal RNA [Source:RFAM;Acc:RF00026]
CM_WAD	1	109500001	110000000	ENSCHIG00000027071	VEPH1	ventricular zone expressed PH domain containing 1 [Source:UniProtKB Gene Name;Acc:A0A452GAJ1]
CM_WAD	2	109500001	110000000	ENSCHIG00000020516	BBS5	Bardet-Biedl syndrome 5 [Source:UniProtKB Gene Name;Acc:A0A452FEN0]
CM_WAD	2	109500001	110000000	ENSCHIG00000013234	CFAP210	cilia and flagella associated protein 210 [Source:UniProtKB Gene Name;Acc:A0A452EFR8]
CM_WAD	2	109500001	110000000	ENSCHIG00000016701	FASTKD1	FAST kinase domains 1 [Source:UniProtKB Gene Name;Acc:A0A452EWT5]
CM_WAD	2	109500001	110000000	ENSCHIG00000007109	KLHL23	kelch like family member 23 [Source:UniProtKB Gene Name;Acc:A0A452DTU3]
CM_WAD	2	109500001	110000000	ENSCHIG00000021751	KLHL41	kelch like family member 41 [Source:UniProtKB Gene Name;Acc:A0A452FKG5]
CM_WAD	2	109500001	110000000	ENSCHIG00000013448	METTL5	methyltransferase 5, N6-adenosine [Source:UniProtKB Gene Name;Acc:A0A452EGU8]
CM_WAD	2	109500001	110000000	ENSCHIG00000003204	PHOSPHO2	phosphatase, orphan 2 [Source:UniProtKB Gene Name;Acc:A0A452DP76]
CM_WAD	2	109500001	110000000	ENSCHIG00000013589	PPIG	peptidylprolyl isomerase G [Source:UniProtKB Gene Name;Acc:A0A452EHP9]
CM_WAD	2	109500001	110000000	ENSCHIG00000022624	SSB	small RNA binding exonuclease protection factor La [Source:UniProtKB Gene Name;Acc:A0A452FPL3]
CM_WAD	2	109500001	110000000	ENSCHIG00000003503	U6	U6 spliceosomal RNA [Source:RFAM;Acc:RF00026]
CM_WAD	2	109500001	110000000	ENSCHIG00000013985	UBR3	ubiquitin protein ligase E3 component n-recognin 3 [Source:UniProtKB Gene Name;Acc:A0A452EJ80]
CM_WAD	4	39000001	39500000	ENSCHIG00000022113	CDK13	cyclin dependent kinase 13 [Source:UniProtKB Gene Name;Acc:A0A452FMN1]
CM_WAD	4	39000001	39500000	ENSCHIG00000021871	MPLKIP	M-phase specific PLK1 interacting protein [Source:UniProtKB Gene Name;Acc:A0A452FKC8]
CM_WAD	4	39000001	39500000	ENSCHIG00000017599	SUGCT	succinyl-CoA:glutarate-CoA transferase [Source:UniProtKB Gene Name;Acc:A0A452F1C0]
CM_WAD	6	57000001	57500000	ENSCHIG00000015946	C4orf19	PDCD10 and GCKIII kinases associated 1 [Source:HGNC Symbol;Acc:HGNC:25618]
CM_WAD	6	57000001	57500000	ENSCHIG00000004289	NWD2	NACHT and WD repeat domain containing 2 [Source:UniProtKB Gene Name;Acc:A0A452DQH7]
CM_WAD	9	28500001	29000000	ENSCHIG00000015722	AFG1L	AFG1 like ATPase [Source:UniProtKB Gene Name;Acc:A0A452ET46]
CM_WAD	9	28500001	29000000	ENSCHIG00000014666	ARMC2	armadillo repeat containing 2 [Source:UniProtKB Gene Name;Acc:A0A452ELU7]
CM_WAD	9	28500001	29000000	ENSCHIG00000018293	FOXO3	forkhead box O3 [Source:UniProtKB Gene Name;Acc:A0A452F474]
CM_WAD	12	35500001	36000000	ENSCHIG00000005312	LMO7	LIM domain 7 [Source:UniProtKB Gene Name;Acc:A0A452DRG2]
CM_WAD	12	35500001	36000000	ENSCHIG00000020419	TBC1D4	TBC1 domain family member 4 [Source:UniProtKB Gene Name;Acc:A0A452FDK6]
CM_WAD	12	35500001	36000000	ENSCHIG00000018162	UCHL3	ubiquitin C-terminal hydrolase L3 [Source:UniProtKB Gene Name;Acc:A0A452F429]
ML_GUE	7	59000001	59500000	ENSCHIG00000007518	IGIP	IgA inducing protein [Source:HGNC Symbol;Acc:HGNC:33847]
ML_GUE	7	59000001	59500000	ENSCHIG00000011115	NRG2	neuregulin 2 [Source:UniProtKB Gene Name;Acc:A0A452E6U7]
ML_GUE	7	59000001	59500000	ENSCHIG00000011157	PFDN1	prefoldin subunit 1 [Source:UniProtKB Gene Name;Acc:A0A452E6Y1]
ML_GUE	7	59000001	59500000	ENSCHIG00000014852	PSD2	pleckstrin and Sec7 domain containing 2 [Source:UniProtKB Gene Name;Acc:A0A452ENF5]
ML_GUE	7	59000001	59500000	ENSCHIG00000009332	PURA	purine rich element binding protein A [Source:UniProtKB Gene Name;Acc:A0A452DZM5]
ML_GUE	7	59000001	59500000	ENSCHIG00000005137	U6	U6 spliceosomal RNA [Source:RFAM;Acc:RF00026]
ML_GUE	8	72000001	72500000	ENSCHIG00000001085	DOCK5	dedicator of cytokinesis 5 [Source:UniProtKB Gene Name;Acc:A0A452DMY2]
ML_GUE	8	72000001	72500000	ENSCHIG00000016406	GNRH1	gonadotropin releasing hormone 1 [Source:UniProtKB Gene Name;Acc:A0A452EVB9]
ML_GUE	8	72000001	72500000	ENSCHIG00000011951	NEFL	neurofilament light chain [Source:UniProtKB Gene Name;Acc:A0A452EA90]
ML_GUE	8	72000001	72500000	ENSCHIG00000000952	U6	U6 spliceosomal RNA [Source:RFAM;Acc:RF00026]
ML_MAU	6	57000001	57500000	ENSCHIG00000015946	C4orf19	PDCD10 and GCKIII kinases associated 1 [Source:HGNC Symbol;Acc:HGNC:25618]
ML_MAU	6	57000001	57500000	ENSCHIG00000004289	NWD2	NACHT and WD repeat domain containing 2 [Source:UniProtKB Gene Name;Acc:A0A452DQH7]
ML_MAU	11	20000001	20500000	ENSCHIG00000012382	CYP1B1	cytochrome P450 family 1 subfamily B member 1 [Source:VGNC Symbol;Acc:VGNC:103427]
ML_MAU	11	20000001	20500000	ENSCHIG00000022119	RMDN2	regulator of microtubule dynamics 2 [Source:UniProtKB Gene Name;Acc:A0A452FLZ3]
ML_MAU	11	21500001	22000000	ENSCHIG00000013921	THUMPD2	THUMP domain 2 tRNA and snRNA guanosine methyltransferase [Source:UniProtKB Gene Name;Acc:A0A452EJ86]
ML_MAU	11	21500001	22000000	ENSCHIG00000009934	TMEM178A	transmembrane protein 178A [Source:UniProtKB Gene Name;Acc:A0A452E1W4]
ML_MAU	11	68500001	69000000	ENSCHIG00000011967	GALNT14	polypeptide N-acetylgalactosaminyltransferase 14 [Source:UniProtKB Gene Name;Acc:A0A452E9X0]
ML_MAU	11	68500001	69000000	ENSCHIG00000022812	LCLAT1	lysocardiolipin acyltransferase 1 [Source:UniProtKB Gene Name;Acc:A0A452FQN5]
ML_MAU	21	24000001	24500000	ENSCHIG00000019726	BNC1	basonuclin zinc finger protein 1 [Source:UniProtKB Gene Name;Acc:A0A452FB44]
ML_MAU	21	24000001	24500000	ENSCHIG00000014631	BTBD1	BTB domain containing 1 [Source:UniProtKB Gene Name;Acc:A0A452EMD1]
ML_MAU	21	24000001	24500000	ENSCHIG00000014453	HDGFL3	HDGF like 3 [Source:UniProtKB Gene Name;Acc:A0A452ELM9]
ML_MAU	21	24000001	24500000	ENSCHIG00000016013	SH3GL3	SH3 domain containing GRB2 like 3, endophilin A3 [Source:UniProtKB Gene Name;Acc:A0A452ETZ4]
ML_MAU	21	24000001	24500000	ENSCHIG00000021419	TM6SF1	transmembrane 6 superfamily member 1 [Source:UniProtKB Gene Name;Acc:A0A452FIL0]
ML_NAI	2	118500001	119000000	ENSCHIG00000018999	SESTD1	SEC14 and spectrin domain containing 1 [Source:UniProtKB Gene Name;Acc:A0A452F7E8]
ML_NAI	2	118500001	119000000	ENSCHIG00000024559	ZNF385B	zinc finger protein 385B [Source:UniProtKB Gene Name;Acc:A0A452FYI9]
ML_NAI	6	57000001	57500000	ENSCHIG00000015946	C4orf19	PDCD10 and GCKIII kinases associated 1 [Source:HGNC Symbol;Acc:HGNC:25618]
ML_NAI	6	57000001	57500000	ENSCHIG00000004289	NWD2	NACHT and WD repeat domain containing 2 [Source:UniProtKB Gene Name;Acc:A0A452DQH7]
ML_NAI	6	67000001	67500000	ENSCHIG00000013825	CNGA1	cyclic nucleotide gated channel subunit alpha 1 [Source:UniProtKB Gene Name;Acc:A0A452EI76]
ML_NAI	6	67000001	67500000	ENSCHIG00000007759	CORIN	corin, serine peptidase [Source:UniProtKB Gene Name;Acc:A0A452DV94]
ML_NAI	6	67000001	67500000	ENSCHIG00000021507	NFXL1	nuclear transcription factor, X-box binding like 1 [Source:UniProtKB Gene Name;Acc:A0A452FJZ1]
ML_NAI	6	67000001	67500000	ENSCHIG00000022683	NIPAL1	NIPA like domain containing 1 [Source:UniProtKB Gene Name;Acc:A0A452FPM0]
ML_NAI	6	67000001	67500000	ENSCHIG00000022693	TEC	tec protein tyrosine kinase [Source:UniProtKB Gene Name;Acc:A0A452FPR3]
ML_NAI	6	67000001	67500000	ENSCHIG00000013279	TXK	TXK tyrosine kinase [Source:UniProtKB Gene Name;Acc:A0A452EG23]
ML_NAI	13	7500001	8000000	ENSCHIG00000008580	FLRT3	fibronectin leucine rich transmembrane protein 3 [Source:UniProtKB Gene Name;Acc:A0A452DWY2]
ML_NAI	20	16500001	17000000	ENSCHIG00000013218	IPO11	importin 11 [Source:UniProtKB Gene Name;Acc:A0A452EFY3]
ML_NAI	20	16500001	17000000	ENSCHIG00000003155	U6	U6 spliceosomal RNA [Source:RFAM;Acc:RF00026]
ML_TAR	7	87000001	87500000	ENSCHIG00000022066	CDC42SE2	CDC42 small effector 2 [Source:UniProtKB Gene Name;Acc:A0A452FLB2]
ML_TAR	7	87000001	87500000	ENSCHIG00000018678	HINT1	histidine triad nucleotide binding protein 1 [Source:UniProtKB Gene Name;Acc:A0A452F684]
ML_TAR	7	87000001	87500000	ENSCHIG00000012159	LYRM7	LYR motif containing 7 [Source:UniProtKB Gene Name;Acc:A0A452EBF9]
ML_TAR	11	93000001	93500000	ENSCHIG00000016429	OR1J1	olfactory receptor family 1 subfamily J member 1 [Source:UniProtKB Gene Name;Acc:A0A452EVB8]
ML_TAR	11	93000001	93500000	ENSCHIG00000011410	OR1J2	olfactory receptor family 1 subfamily J member 2 [Source:UniProtKB Gene Name;Acc:A0A452E806]
ML_TAR	11	93000001	93500000	ENSCHIG00000013814	OR1L1	olfactory receptor family 1 subfamily L member 1 [Source:UniProtKB Gene Name;Acc:A0A452EIQ8]
ML_TAR	11	93000001	93500000	ENSCHIG00000012780	OR1Q1	olfactory receptor family 1 subfamily Q member 1 [Source:UniProtKB Gene Name;Acc:A0A452EDP5]
ML_TAR	11	93000001	93500000	ENSCHIG00000003066	OR5C1	olfactory receptor family 5 subfamily C member 1 [Source:UniProtKB Gene Name;Acc:A0A452DNZ1]
ML_TAR	12	35500001	36000000	ENSCHIG00000005312	LMO7	LIM domain 7 [Source:UniProtKB Gene Name;Acc:A0A452DRG2]
ML_TAR	12	35500001	36000000	ENSCHIG00000020419	TBC1D4	TBC1 domain family member 4 [Source:UniProtKB Gene Name;Acc:A0A452FDK6]
ML_TAR	12	35500001	36000000	ENSCHIG00000018162	UCHL3	ubiquitin C-terminal hydrolase L3 [Source:UniProtKB Gene Name;Acc:A0A452F429]
NG_RSK	4	91000001	91500000	ENSCHIG00000012373	ABCB5	ATP binding cassette subfamily B member 5 [Source:UniProtKB Gene Name;Acc:A0A452ECH9]
NG_RSK	4	91000001	91500000	ENSCHIG00000019429	ITGB8	integrin subunit beta 8 [Source:UniProtKB Gene Name;Acc:A0A452F9X6]
NG_RSK	4	91000001	91500000	ENSCHIG00000010739	SP8	Sp8 transcription factor [Source:UniProtKB Gene Name;Acc:A0A452E4Z3]
NG_RSK	10	59500001	60000000	ENSCHIG00000026021	ATL1	atlastin GTPase 1 [Source:UniProtKB Gene Name;Acc:A0A452G5J9]
NG_RSK	10	59500001	60000000	ENSCHIG00000008627	CDKL1	cyclin dependent kinase like 1 [Source:UniProtKB Gene Name;Acc:A0A452DXG6]
NG_RSK	10	59500001	60000000	ENSCHIG00000023027	DMAC2L	distal membrane arm assembly component 2 like [Source:UniProtKB Gene Name;Acc:A0A452FRE6]
NG_RSK	10	59500001	60000000	ENSCHIG00000021620	L2HGDH	L-2-hydroxyglutarate dehydrogenase [Source:UniProtKB Gene Name;Acc:A0A452FJZ6]
NG_RSK	10	59500001	60000000	ENSCHIG00000017130	MAP4K5	mitogen-activated protein kinase kinase kinase kinase 5 [Source:UniProtKB Gene Name;Acc:A0A452EYV4]
NG_RSK	10	59500001	60000000	ENSCHIG00000012803	SAV1	salvador family WW domain containing protein 1 [Source:UniProtKB Gene Name;Acc:A0A452EEE0]
NG_RSK	10	59500001	60000000	ENSCHIG00000025588	SOS2	SOS Ras/Rho guanine nucleotide exchange factor 2 [Source:UniProtKB Gene Name;Acc:A0A452G3J8]
NG_RSK	10	59500001	60000000	ENSCHIG00000008441	U1	U1 spliceosomal RNA [Source:RFAM;Acc:RF00003]
NG_RSK	10	59500001	60000000	ENSCHIG00000012137	VCPKMT	valosin containing protein lysine methyltransferase [Source:UniProtKB Gene Name;Acc:A0A452EAI9]
NG_RSK	12	35500001	36000000	ENSCHIG00000005312	LMO7	LIM domain 7 [Source:UniProtKB Gene Name;Acc:A0A452DRG2]
NG_RSK	12	35500001	36000000	ENSCHIG00000020419	TBC1D4	TBC1 domain family member 4 [Source:UniProtKB Gene Name;Acc:A0A452FDK6]
NG_RSK	12	35500001	36000000	ENSCHIG00000018162	UCHL3	ubiquitin C-terminal hydrolase L3 [Source:UniProtKB Gene Name;Acc:A0A452F429]
NG_SHL	5	68000001	68500000	ENSCHIG00000004949	5S_rRNA	5S ribosomal RNA [Source:RFAM;Acc:RF00001]
NG_SHL	5	68000001	68500000	ENSCHIG00000019667	CKAP4	cytoskeleton associated protein 4 [Source:UniProtKB Gene Name;Acc:A0A452FAH1]
NG_SHL	5	68000001	68500000	ENSCHIG00000026094	NUAK1	NUAK family kinase 1 [Source:UniProtKB Gene Name;Acc:A0A452G5R0]
NG_SHL	5	68000001	68500000	ENSCHIG00000015728	POLR3B	RNA polymerase III subunit B [Source:UniProtKB Gene Name;Acc:A0A452ESS0]
NG_SHL	5	68000001	68500000	ENSCHIG00000014442	TCP11L2	t-complex 11 like 2 [Source:UniProtKB Gene Name;Acc:A0A452EL43]
NG_SHL	7	87000001	87500000	ENSCHIG00000022066	CDC42SE2	CDC42 small effector 2 [Source:UniProtKB Gene Name;Acc:A0A452FLB2]
NG_SHL	7	87000001	87500000	ENSCHIG00000018678	HINT1	histidine triad nucleotide binding protein 1 [Source:UniProtKB Gene Name;Acc:A0A452F684]
NG_SHL	7	87000001	87500000	ENSCHIG00000012159	LYRM7	LYR motif containing 7 [Source:UniProtKB Gene Name;Acc:A0A452EBF9]
NG_SHL	10	59500001	60000000	ENSCHIG00000026021	ATL1	atlastin GTPase 1 [Source:UniProtKB Gene Name;Acc:A0A452G5J9]
NG_SHL	10	59500001	60000000	ENSCHIG00000008627	CDKL1	cyclin dependent kinase like 1 [Source:UniProtKB Gene Name;Acc:A0A452DXG6]
NG_SHL	10	59500001	60000000	ENSCHIG00000023027	DMAC2L	distal membrane arm assembly component 2 like [Source:UniProtKB Gene Name;Acc:A0A452FRE6]
NG_SHL	10	59500001	60000000	ENSCHIG00000021620	L2HGDH	L-2-hydroxyglutarate dehydrogenase [Source:UniProtKB Gene Name;Acc:A0A452FJZ6]
NG_SHL	10	59500001	60000000	ENSCHIG00000017130	MAP4K5	mitogen-activated protein kinase kinase kinase kinase 5 [Source:UniProtKB Gene Name;Acc:A0A452EYV4]
NG_SHL	10	59500001	60000000	ENSCHIG00000012803	SAV1	salvador family WW domain containing protein 1 [Source:UniProtKB Gene Name;Acc:A0A452EEE0]
NG_SHL	10	59500001	60000000	ENSCHIG00000025588	SOS2	SOS Ras/Rho guanine nucleotide exchange factor 2 [Source:UniProtKB Gene Name;Acc:A0A452G3J8]
NG_SHL	10	59500001	60000000	ENSCHIG00000008441	U1	U1 spliceosomal RNA [Source:RFAM;Acc:RF00003]
NG_SHL	10	59500001	60000000	ENSCHIG00000012137	VCPKMT	valosin containing protein lysine methyltransferase [Source:UniProtKB Gene Name;Acc:A0A452EAI9]
NG_SHL	10	60000001	60500000	ENSCHIG00000008760	ARF6	ARF GTPase 6 [Source:UniProtKB Gene Name;Acc:A0A452DXS5]
NG_SHL	10	60000001	60500000	ENSCHIG00000016942	DNAAF2	dynein axonemal assembly factor 2 [Source:UniProtKB Gene Name;Acc:A0A452EXP7]
NG_SHL	10	60000001	60500000	ENSCHIG00000016228	KLHDC1	kelch domain containing 1 [Source:UniProtKB Gene Name;Acc:A0A452EUJ6]
NG_SHL	10	60000001	60500000	ENSCHIG00000016568	KLHDC2	kelch domain containing 2 [Source:UniProtKB Gene Name;Acc:A0A452EW63]
NG_SHL	10	60000001	60500000	ENSCHIG00000027198	LRR1	leucine rich repeat protein 1 [Source:UniProtKB Gene Name;Acc:A0A452GAV3]
NG_SHL	10	60000001	60500000	ENSCHIG00000006254	Metazoa_SRP	Metazoan signal recognition particle RNA [Source:RFAM;Acc:RF00017]
NG_SHL	10	60000001	60500000	ENSCHIG00000006394	Metazoa_SRP	Metazoan signal recognition particle RNA [Source:RFAM;Acc:RF00017]
NG_SHL	10	60000001	60500000	ENSCHIG00000006245	Metazoa_SRP	Metazoan signal recognition particle RNA [Source:RFAM;Acc:RF00017]
NG_SHL	10	60000001	60500000	ENSCHIG00000010952	MGAT2	alpha-1,6-mannosyl-glycoprotein 2-beta-N-acetylglucosaminyltransferase [Source:UniProtKB Gene Name;Acc:A0A452E5V4]
NG_SHL	10	60000001	60500000	ENSCHIG00000026761	NEMF	nuclear export mediator factor [Source:UniProtKB Gene Name;Acc:A0A452G8Z9]
NG_SHL	10	60000001	60500000	ENSCHIG00000023859	POLE2	DNA polymerase epsilon 2, accessory subunit [Source:UniProtKB Gene Name;Acc:A0A452FVS0]
NG_SHL	10	60000001	60500000	ENSCHIG00000011261	RPL36AL	ribosomal protein L36a like [Source:UniProtKB Gene Name;Acc:A0A452E7I5]
NG_SHL	10	60000001	60500000	ENSCHIG00000016738	RPS29	ribosomal protein S29 [Source:UniProtKB Gene Name;Acc:A0A452EX07]
NG_SHL	10	60000001	60500000	ENSCHIG00000006435	U6	U6 spliceosomal RNA [Source:RFAM;Acc:RF00026]
NG_SHL	11	53000001	53500000	ENSCHIG00000006375	Metazoa_SRP	Metazoan signal recognition particle RNA [Source:RFAM;Acc:RF00017]
NG_SHL	11	93000001	93500000	ENSCHIG00000016429	OR1J1	olfactory receptor family 1 subfamily J member 1 [Source:UniProtKB Gene Name;Acc:A0A452EVB8]
NG_SHL	11	93000001	93500000	ENSCHIG00000011410	OR1J2	olfactory receptor family 1 subfamily J member 2 [Source:UniProtKB Gene Name;Acc:A0A452E806]
NG_SHL	11	93000001	93500000	ENSCHIG00000013814	OR1L1	olfactory receptor family 1 subfamily L member 1 [Source:UniProtKB Gene Name;Acc:A0A452EIQ8]
NG_SHL	11	93000001	93500000	ENSCHIG00000012780	OR1Q1	olfactory receptor family 1 subfamily Q member 1 [Source:UniProtKB Gene Name;Acc:A0A452EDP5]
NG_SHL	11	93000001	93500000	ENSCHIG00000003066	OR5C1	olfactory receptor family 5 subfamily C member 1 [Source:UniProtKB Gene Name;Acc:A0A452DNZ1]
NG_WAD	2	118500001	119000000	ENSCHIG00000018999	SESTD1	SEC14 and spectrin domain containing 1 [Source:UniProtKB Gene Name;Acc:A0A452F7E8]
NG_WAD	2	118500001	119000000	ENSCHIG00000024559	ZNF385B	zinc finger protein 385B [Source:UniProtKB Gene Name;Acc:A0A452FYI9]
NG_WAD	10	60000001	60500000	ENSCHIG00000008760	ARF6	ARF GTPase 6 [Source:UniProtKB Gene Name;Acc:A0A452DXS5]
NG_WAD	10	60000001	60500000	ENSCHIG00000016942	DNAAF2	dynein axonemal assembly factor 2 [Source:UniProtKB Gene Name;Acc:A0A452EXP7]
NG_WAD	10	60000001	60500000	ENSCHIG00000016228	KLHDC1	kelch domain containing 1 [Source:UniProtKB Gene Name;Acc:A0A452EUJ6]
NG_WAD	10	60000001	60500000	ENSCHIG00000016568	KLHDC2	kelch domain containing 2 [Source:UniProtKB Gene Name;Acc:A0A452EW63]
NG_WAD	10	60000001	60500000	ENSCHIG00000027198	LRR1	leucine rich repeat protein 1 [Source:UniProtKB Gene Name;Acc:A0A452GAV3]
NG_WAD	10	60000001	60500000	ENSCHIG00000006254	Metazoa_SRP	Metazoan signal recognition particle RNA [Source:RFAM;Acc:RF00017]
NG_WAD	10	60000001	60500000	ENSCHIG00000006394	Metazoa_SRP	Metazoan signal recognition particle RNA [Source:RFAM;Acc:RF00017]
NG_WAD	10	60000001	60500000	ENSCHIG00000006245	Metazoa_SRP	Metazoan signal recognition particle RNA [Source:RFAM;Acc:RF00017]
NG_WAD	10	60000001	60500000	ENSCHIG00000010952	MGAT2	alpha-1,6-mannosyl-glycoprotein 2-beta-N-acetylglucosaminyltransferase [Source:UniProtKB Gene Name;Acc:A0A452E5V4]
NG_WAD	10	60000001	60500000	ENSCHIG00000026761	NEMF	nuclear export mediator factor [Source:UniProtKB Gene Name;Acc:A0A452G8Z9]
NG_WAD	10	60000001	60500000	ENSCHIG00000023859	POLE2	DNA polymerase epsilon 2, accessory subunit [Source:UniProtKB Gene Name;Acc:A0A452FVS0]
NG_WAD	10	60000001	60500000	ENSCHIG00000011261	RPL36AL	ribosomal protein L36a like [Source:UniProtKB Gene Name;Acc:A0A452E7I5]
NG_WAD	10	60000001	60500000	ENSCHIG00000016738	RPS29	ribosomal protein S29 [Source:UniProtKB Gene Name;Acc:A0A452EX07]
NG_WAD	10	60000001	60500000	ENSCHIG00000006435	U6	U6 spliceosomal RNA [Source:RFAM;Acc:RF00026]
NG_WAD	12	35500001	36000000	ENSCHIG00000005312	LMO7	LIM domain 7 [Source:UniProtKB Gene Name;Acc:A0A452DRG2]
NG_WAD	12	35500001	36000000	ENSCHIG00000020419	TBC1D4	TBC1 domain family member 4 [Source:UniProtKB Gene Name;Acc:A0A452FDK6]
NG_WAD	12	35500001	36000000	ENSCHIG00000018162	UCHL3	ubiquitin C-terminal hydrolase L3 [Source:UniProtKB Gene Name;Acc:A0A452F429]
NG_WAD	20	26000001	26500000	ENSCHIG00000021216	ITGA1	integrin subunit alpha 1 [Source:UniProtKB Gene Name;Acc:A0A452FIN3]
NG_WAD	20	26000001	26500000	ENSCHIG00000026714	ITGA2	integrin subunit alpha 2 [Source:UniProtKB Gene Name;Acc:A0A452G912]
NG_WAD	20	26000001	26500000	ENSCHIG00000014594	MOCS2	molybdenum cofactor synthesis 2 [Source:UniProtKB Gene Name;Acc:A0A452ELW3]
NG_WAD	20	26000001	26500000	ENSCHIG00000016410	PELO	pelota mRNA surveillance and ribosome rescue factor [Source:UniProtKB Gene Name;Acc:A0A452EVD1]
Genes without symbols
BF_DJA	2	118500001	119000000	ENSCHIG00000016292
BF_SHL	3	108500001	109000000	ENSCHIG00000001478
BF_SHL	3	108500001	109000000	ENSCHIG00000004948
BF_SHL	3	108500001	109000000	ENSCHIG00000022764
BF_SHL	3	108500001	109000000	ENSCHIG00000026989
BF_SHL	3	108500001	109000000	ENSCHIG00000011316
BF_SHL	3	108500001	109000000	ENSCHIG00000003378
BF_SHL	5	34500001	35000000	ENSCHIG00000023172
BF_SHL	5	37000001	37500000	ENSCHIG00000001495
BF_SHL	6	58500001	59000000	ENSCHIG00000024874
BF_SHL	6	58500001	59000000	ENSCHIG00000017310
BF_SHL	11	68500001	69000000	ENSCHIG00000023098
BF_SHL	11	93000001	93500000	ENSCHIG00000009081
BF_SHL	11	93000001	93500000	ENSCHIG00000026892
BF_SHL	11	93000001	93500000	ENSCHIG00000002996
BF_SHL	11	93000001	93500000	ENSCHIG00000004926
BF_SHL	11	93000001	93500000	ENSCHIG00000011917
BF_SHL	11	93000001	93500000	ENSCHIG00000010146
BF_SHL	11	93000001	93500000	ENSCHIG00000007899
BF_SHL	11	93000001	93500000	ENSCHIG00000016694
BF_SHL	11	93000001	93500000	ENSCHIG00000010834
BF_SHL	11	93000001	93500000	ENSCHIG00000008809
BF_SHL	11	93000001	93500000	ENSCHIG00000009580
BF_SHL	11	93000001	93500000	ENSCHIG00000008677
BF_SHL	12	34500001	35000000	ENSCHIG00000013067
BF_SHL	24	21000001	21500000	ENSCHIG00000004464
BF_SHL	24	21000001	21500000	ENSCHIG00000013827
CM_WAD	2	109500001	110000000	ENSCHIG00000011012
CM_WAD	2	109500001	110000000	ENSCHIG00000006320
CM_WAD	4	39000001	39500000	ENSCHIG00000022322
CM_WAD	12	35500001	36000000	ENSCHIG00000011469
CM_WAD	20	47000001	47500000	ENSCHIG00000003926
ML_GUE	7	59000001	59500000	ENSCHIG00000007060
ML_GUE	7	59000001	59500000	ENSCHIG00000010412
ML_GUE	8	72000001	72500000	ENSCHIG00000008008
ML_MAU	11	21500001	22000000	ENSCHIG00000010828
ML_MAU	11	68500001	69000000	ENSCHIG00000023098
ML_NAI	2	118500001	119000000	ENSCHIG00000016292
ML_NAI	13	7500001	8000000	ENSCHIG00000019039
ML_NAI	20	16500001	17000000	ENSCHIG00000003739
ML_TAR	11	93000001	93500000	ENSCHIG00000009081
ML_TAR	11	93000001	93500000	ENSCHIG00000026892
ML_TAR	11	93000001	93500000	ENSCHIG00000002996
ML_TAR	11	93000001	93500000	ENSCHIG00000004926
ML_TAR	11	93000001	93500000	ENSCHIG00000011917
ML_TAR	11	93000001	93500000	ENSCHIG00000010146
ML_TAR	11	93000001	93500000	ENSCHIG00000007899
ML_TAR	11	93000001	93500000	ENSCHIG00000016694
ML_TAR	11	93000001	93500000	ENSCHIG00000010834
ML_TAR	11	93000001	93500000	ENSCHIG00000008809
ML_TAR	11	93000001	93500000	ENSCHIG00000009580
ML_TAR	11	93000001	93500000	ENSCHIG00000008677
ML_TAR	12	34500001	35000000	ENSCHIG00000013067
ML_TAR	12	35500001	36000000	ENSCHIG00000011469
NG_RSK	4	91000001	91500000	ENSCHIG00000007501
NG_RSK	4	91000001	91500000	ENSCHIG00000008550
NG_RSK	12	35500001	36000000	ENSCHIG00000011469
NG_SHL	10	60000001	60500000	ENSCHIG00000000963
NG_SHL	10	60000001	60500000	ENSCHIG00000003364
NG_SHL	10	60000001	60500000	ENSCHIG00000027190
NG_SHL	10	60000001	60500000	ENSCHIG00000000965
NG_SHL	10	60500001	61000000	ENSCHIG00000000965
NG_SHL	11	53000001	53500000	ENSCHIG00000004647
NG_SHL	11	93000001	93500000	ENSCHIG00000009081
NG_SHL	11	93000001	93500000	ENSCHIG00000026892
NG_SHL	11	93000001	93500000	ENSCHIG00000002996
NG_SHL	11	93000001	93500000	ENSCHIG00000004926
NG_SHL	11	93000001	93500000	ENSCHIG00000011917
NG_SHL	11	93000001	93500000	ENSCHIG00000010146
NG_SHL	11	93000001	93500000	ENSCHIG00000007899
NG_SHL	11	93000001	93500000	ENSCHIG00000016694
NG_SHL	11	93000001	93500000	ENSCHIG00000010834
NG_SHL	11	93000001	93500000	ENSCHIG00000008809
NG_SHL	11	93000001	93500000	ENSCHIG00000009580
NG_SHL	11	93000001	93500000	ENSCHIG00000008677
NG_SHL	12	34500001	35000000	ENSCHIG00000013067
NG_WAD	2	118500001	119000000	ENSCHIG00000016292
NG_WAD	10	60000001	60500000	ENSCHIG00000000963
NG_WAD	10	60000001	60500000	ENSCHIG00000003364
NG_WAD	10	60000001	60500000	ENSCHIG00000027190
NG_WAD	10	60000001	60500000	ENSCHIG00000000965
NG_WAD	12	35500001	36000000	ENSCHIG00000011469
NG_WAD	20	26000001	26500000	ENSCHIG00000003832
Nigerian breeds include Red Sokoto (NG_RSK), Sahel (NG_SHL), and West African Dwarf (NG_WAD); neighboring breeds include Djallonké (BF_DJA), Sahel (BF_SHL) from Burkina Faso, West African Dwarf (CM_WAD) from Cameroon, and Maure (ML_MAU), Naine (ML_NAI), Guera (ML_GUE), and Targui (ML_TAR) from Mali.
