# Supplementary material for: Population genomics of Nigerian goat breeds and neighbouring populations in the West Africa–Cameroon transboundary livestock corridor
Source: PLoS One. 2026 Jul 27;21(7):e0354294. doi: 10.1371/journal.pone.0354294 (PMC13405285; doi:10.1371/journal.pone.0354294)
Supplement: S5 Table — (XLSX) [file pone.0354294.s006.xlsx]

## Sheet: Table S5
S5 Table. GO and KEGG terms enriched among genes in DCMS candidate regions of West African goats.
Ecotype	Category	GO_domain	Term_ID	Term_name	Query_size	Term_size	Overlap_genes	Overlap_percent	Precision	Recall	FDR	minus_log10_FDR	Effective_domain_size	Genes_in_term_symbol	Genes_in_term_ID
Djallonke_Naine_NG_WAD_corridor	GO:CC	CC	GO:0022626	cytosolic ribosome	29	58	3	10.3448	0.103448	0.0517241	0.0150278	1.82311	16206	NEMF;PELO;RPL36AL	ENSCHIG00000011261;ENSCHIG00000016410;ENSCHIG00000026761
	GO:CC	CC	GO:0005829	cytosol	29	2693	12	41.3793	0.413793	0.004456	0.0241935	1.6163	16206	DNAAF2;FLRT3;IPO11;KLHDC1;MOCS2;NEMF;PELO;RPL36AL;TBC1D4;TEC;TXK;UCHL3	ENSCHIG00000008580;ENSCHIG00000011261;ENSCHIG00000013218;ENSCHIG00000013279;ENSCHIG00000014594;ENSCHIG00000016228;ENSCHIG00000016410;ENSCHIG00000016942;ENSCHIG00000018162;ENSCHIG00000020419;ENSCHIG00000022693;ENSCHIG00000026761
	GO:CC	CC	GO:0005840	ribosome	29	133	3	10.3448	0.103448	0.0225564	0.0241935	1.6163	16206	NEMF;PELO;RPL36AL	ENSCHIG00000011261;ENSCHIG00000016410;ENSCHIG00000026761
	GO:CC	CC	GO:0005925	focal adhesion	29	133	3	10.3448	0.103448	0.0225564	0.0241935	1.6163	16206	FLRT3;ITGA1;ITGA2	ENSCHIG00000008580;ENSCHIG00000021216;ENSCHIG00000026714
	GO:CC	CC	GO:0008305	integrin complex	29	22	2	6.89655	0.0689655	0.0909091	0.0241935	1.6163	16206	ITGA1;ITGA2	ENSCHIG00000021216;ENSCHIG00000026714
	GO:CC	CC	GO:0030055	cell-substrate junction	29	139	3	10.3448	0.103448	0.0215827	0.0241935	1.6163	16206	FLRT3;ITGA1;ITGA2	ENSCHIG00000008580;ENSCHIG00000021216;ENSCHIG00000026714
	GO:CC	CC	GO:0098636	protein complex involved in cell adhesion	29	36	2	6.89655	0.0689655	0.0555556	0.0241935	1.6163	16206	ITGA1;ITGA2	ENSCHIG00000021216;ENSCHIG00000026714
	GO:CC	CC	GO:1990140	molybdopterin synthase complex	29	1	1	3.44828	0.0344828	1	0.0241935	1.6163	16206	MOCS2	ENSCHIG00000014594
	GO:CC	CC	GO:0034665	integrin alpha1-beta1 complex	29	2	1	3.44828	0.0344828	0.5	0.0300966	1.52148	16206	ITGA1	ENSCHIG00000021216
	GO:CC	CC	GO:0034666	integrin alpha2-beta1 complex	29	2	1	3.44828	0.0344828	0.5	0.0300966	1.52148	16206	ITGA2	ENSCHIG00000026714
	GO:CC	CC	GO:0120293	dynein axonemal particle	29	2	1	3.44828	0.0344828	0.5	0.0300966	1.52148	16206	DNAAF2	ENSCHIG00000016942
	GO:CC	CC	GO:1990533	Dom34-Hbs1 complex	29	2	1	3.44828	0.0344828	0.5	0.0300966	1.52148	16206	PELO	ENSCHIG00000016410
	GO:CC	CC	GO:0008622	epsilon DNA polymerase complex	29	3	1	3.44828	0.0344828	0.333333	0.0386622	1.41271	16206	POLE2	ENSCHIG00000023859
	GO:CC	CC	GO:1990112	RQC complex	29	3	1	3.44828	0.0344828	0.333333	0.0386622	1.41271	16206	NEMF	ENSCHIG00000026761
	GO:MF	MF	GO:0098639	collagen binding involved in cell-matrix adhesion	29	5	2	6.89655	0.0689655	0.4	0.00431431	2.36509	16206	ITGA1;ITGA2	ENSCHIG00000021216;ENSCHIG00000026714
	GO:MF	MF	GO:0098634	cell-matrix adhesion mediator activity	29	7	2	6.89655	0.0689655	0.285714	0.00451997	2.34486	16206	ITGA1;ITGA2	ENSCHIG00000021216;ENSCHIG00000026714
	GO:MF	MF	GO:0004715	non-membrane spanning protein tyrosine kinase activity	29	31	2	6.89655	0.0689655	0.0645161	0.0417541	1.3793	16206	TEC;TXK	ENSCHIG00000013279;ENSCHIG00000022693
	GO:MF	MF	GO:0008455	alpha-1,6-mannosylglycoprotein 2-beta-N-acetylglucosaminyltransferase activity	29	1	1	3.44828	0.0344828	1	0.0417541	1.3793	16206	MGAT2	ENSCHIG00000010952
	GO:MF	MF	GO:0030366	molybdopterin synthase activity	29	1	1	3.44828	0.0344828	1	0.0417541	1.3793	16206	MOCS2	ENSCHIG00000014594
	GO:MF	MF	GO:0098631	cell adhesion mediator activity	29	27	2	6.89655	0.0689655	0.0740741	0.0417541	1.3793	16206	ITGA1;ITGA2	ENSCHIG00000021216;ENSCHIG00000026714
Guera	GO:BP	BP	GO:0008088	axo-dendritic transport	8	47	2	25	0.25	0.0425532	0.0478799	1.31985	16206	NEFL;PURA	ENSCHIG00000009332;ENSCHIG00000011951
	GO:BP	BP	GO:0010970	transport along microtubule	8	100	2	25	0.25	0.02	0.0478799	1.31985	16206	NEFL;PURA	ENSCHIG00000009332;ENSCHIG00000011951
	GO:BP	BP	GO:0014012	peripheral nervous system axon regeneration	8	2	1	12.5	0.125	0.5	0.0478799	1.31985	16206	NEFL	ENSCHIG00000011951
	GO:BP	BP	GO:0030705	cytoskeleton-dependent intracellular transport	8	111	2	25	0.25	0.018018	0.0478799	1.31985	16206	NEFL;PURA	ENSCHIG00000009332;ENSCHIG00000011951
	GO:BP	BP	GO:0031133	regulation of axon diameter	8	3	1	12.5	0.125	0.333333	0.0478799	1.31985	16206	NEFL	ENSCHIG00000011951
	GO:BP	BP	GO:0033693	neurofilament bundle assembly	8	1	1	12.5	0.125	1	0.0478799	1.31985	16206	NEFL	ENSCHIG00000011951
	GO:BP	BP	GO:0098963	dendritic transport of messenger ribonucleoprotein complex	8	2	1	12.5	0.125	0.5	0.0478799	1.31985	16206	PURA	ENSCHIG00000009332
	GO:BP	BP	GO:0099111	microtubule-based transport	8	126	2	25	0.25	0.015873	0.0478799	1.31985	16206	NEFL;PURA	ENSCHIG00000009332;ENSCHIG00000011951
	GO:BP	BP	GO:1904694	negative regulation of vascular associated smooth muscle contraction	8	3	1	12.5	0.125	0.333333	0.0478799	1.31985	16206	DOCK5	ENSCHIG00000001085
	GO:BP	BP	GO:2000354	regulation of ovarian follicle development	8	3	1	12.5	0.125	0.333333	0.0478799	1.31985	16206	GNRH1	ENSCHIG00000016406
	GO:CC	CC	GO:0098794	postsynapse	8	355	3	37.5	0.375	0.0084507	0.0190835	1.71934	16206	NEFL;PSD2;PURA	ENSCHIG00000009332;ENSCHIG00000011951;ENSCHIG00000014852
	GO:CC	CC	GO:0099160	postsynaptic intermediate filament cytoskeleton	8	2	1	12.5	0.125	0.5	0.0190835	1.71934	16206	NEFL	ENSCHIG00000011951
	GO:CC	CC	GO:0099182	presynaptic intermediate filament cytoskeleton	8	2	1	12.5	0.125	0.5	0.0190835	1.71934	16206	NEFL	ENSCHIG00000011951
	GO:CC	CC	GO:0005883	neurofilament	8	4	1	12.5	0.125	0.25	0.0214504	1.66857	16206	NEFL	ENSCHIG00000011951
	GO:CC	CC	GO:0016272	prefoldin complex	8	6	1	12.5	0.125	0.166667	0.0214504	1.66857	16206	PFDN1	ENSCHIG00000011157
	GO:CC	CC	GO:0043005	neuron projection	8	593	3	37.5	0.375	0.00505902	0.0214504	1.66857	16206	NEFL;PSD2;PURA	ENSCHIG00000009332;ENSCHIG00000011951;ENSCHIG00000014852
	GO:CC	CC	GO:0043025	neuronal cell body	8	166	2	25	0.25	0.0120482	0.0214504	1.66857	16206	PSD2;PURA	ENSCHIG00000009332;ENSCHIG00000014852
	GO:CC	CC	GO:0099569	presynaptic cytoskeleton	8	6	1	12.5	0.125	0.166667	0.0214504	1.66857	16206	NEFL	ENSCHIG00000011951
	GO:CC	CC	GO:0030425	dendrite	8	222	2	25	0.25	0.00900901	0.0222967	1.65176	16206	PSD2;PURA	ENSCHIG00000009332;ENSCHIG00000014852
	GO:CC	CC	GO:0044297	cell body	8	200	2	25	0.25	0.01	0.0222967	1.65176	16206	PSD2;PURA	ENSCHIG00000009332;ENSCHIG00000014852
	GO:CC	CC	GO:0097447	dendritic tree	8	223	2	25	0.25	0.00896861	0.0222967	1.65176	16206	PSD2;PURA	ENSCHIG00000009332;ENSCHIG00000014852
	GO:CC	CC	GO:0098981	cholinergic synapse	8	9	1	12.5	0.125	0.111111	0.0222967	1.65176	16206	NEFL	ENSCHIG00000011951
	GO:CC	CC	GO:0099571	postsynaptic cytoskeleton	8	8	1	12.5	0.125	0.125	0.0222967	1.65176	16206	NEFL	ENSCHIG00000011951
	GO:CC	CC	GO:0045202	synapse	8	857	3	37.5	0.375	0.00350058	0.0279813	1.55313	16206	NEFL;PSD2;PURA	ENSCHIG00000009332;ENSCHIG00000011951;ENSCHIG00000014852
	GO:CC	CC	GO:0002102	podosome	8	20	1	12.5	0.125	0.05	0.0380189	1.42	16206	DOCK5	ENSCHIG00000001085
	GO:CC	CC	GO:0036477	somatodendritic compartment	8	329	2	25	0.25	0.00607903	0.0384649	1.41494	16206	PSD2;PURA	ENSCHIG00000009332;ENSCHIG00000014852
	GO:CC	CC	GO:0032154	cleavage furrow	8	26	1	12.5	0.125	0.0384615	0.0411338	1.3858	16206	PSD2	ENSCHIG00000014852
	GO:CC	CC	GO:0098978	glutamatergic synapse	8	353	2	25	0.25	0.00566572	0.0411338	1.3858	16206	PSD2;PURA	ENSCHIG00000009332;ENSCHIG00000014852
	GO:MF	MF	GO:0005183	gonadotropin hormone-releasing hormone activity	8	1	1	12.5	0.125	1	0.0375008	1.42596	16206	GNRH1	ENSCHIG00000016406
	GO:MF	MF	GO:0032422	purine-rich negative regulatory element binding	8	3	1	12.5	0.125	0.333333	0.0375008	1.42596	16206	PURA	ENSCHIG00000009332
	GO:MF	MF	GO:0099184	structural constituent of postsynaptic intermediate filament cytoskeleton	8	2	1	12.5	0.125	0.5	0.0375008	1.42596	16206	NEFL	ENSCHIG00000011951
Sahel_Sudan_cluster	KEGG	KEGG	KEGG:04740	Olfactory transduction	80	148	11	13.75	0.1375	0.0743243	1.68646e-08	7.77302	16206	OR10R2;OR10Z1;OR1J1;OR1J2;OR1L1;OR1Q1;OR5C1;OR6K2;OR6K6;OR6N1;OR6P1	ENSCHIG00000003066;ENSCHIG00000003404;ENSCHIG00000005020;ENSCHIG00000008383;ENSCHIG00000008686;ENSCHIG00000011410;ENSCHIG00000012237;ENSCHIG00000012780;ENSCHIG00000013814;ENSCHIG00000014750;ENSCHIG00000016429
