# Supplementary material for: Population genomics of Nigerian goat breeds and neighbouring populations in the West Africa–Cameroon transboundary livestock corridor
Source: PLoS One. 2026 Jul 27;21(7):e0354294. doi: 10.1371/journal.pone.0354294 (PMC13405285; doi:10.1371/journal.pone.0354294)
Supplement: S6 Table — (XLSX) [file pone.0354294.s007.xlsx]

## Sheet: Sheet1
S6 Table. Runs of homozygosity and genomic inbreeding in West African goat populations.
Population	Nanimals	Het	NROH	KBROH	FROH	FROH1_4	FROH4_6	FROH6_8	FROH8_	Fgrm	Fhom	Funi
BF_DJA	12	0.3519	83	36995	0.0154074	0.00370582	0.00281509	0.00184358	0.00704287	-0.117487	-0.0295972	-0.0293089
BF_SHL	15	0.3675	108	42650.4	0.0177627	0.00384191	0.00182699	0.00128953	0.0108042	-0.0646112	-0.0210099	-0.0209895
CM_WAD	34	0.3418	280	66270.3	0.0275997	0.00423155	0.0028719	0.00161641	0.0188799	-0.034672	0.0168749	0.0168499
ML_GUE	25	0.3656	198	96099.7	0.0400228	0.00287679	0.00216931	0.00152391	0.0334528	-0.111186	-0.0628669	-0.0628446
ML_MAU	14	0.3747	23	9871.26	0.0041111	0.000938971	0.000602918	0.000581362	0.00198785	-0.0974143	-0.0513185	-0.0513172
ML_NAI	17	0.3495	161	62149.7	0.0258836	0.00565708	0.00340158	0.00188516	0.0149398	-0.100942	-0.0257533	-0.0257529
ML_TAR	22	0.3693	82	36660.6	0.0152681	0.00135964	0.000647529	0.000848405	0.0124125	-0.0456528	-0.0156499	-0.015653
NG_RSK	21	0.3666	148	88183.9	0.0367261	0.00214454	0.00158363	0.00220836	0.0307896	-0.0177149	0.011827	0.0120441
NG_SHL	21	0.3756	94	38248.3	0.0159293	0.00214803	0.00125116	0.00136131	0.0111689	-0.0329077	-0.00929997	-0.00929921
NG_WAD	21	0.3454	97	52317.5	0.0217888	0.0022124	0.00117616	0.000545329	0.0178549	-0.0600585	0.000570832	0.000568318
Nanimals: number of genotyped individuals per population. Het: mean observed autosomal heterozygosity. NROH: mean number of autosomal runs of homozygosity (ROH) per individual. KBROH_total: mean total length (Mb) of ROH per individual. FROH_totalgenome and FROH1_4, FROH4_6, FROH6_8, FROH8_: genomic inbreeding coefficients based on the proportion of the autosomal genome covered by ROH overall and …
